# Supplementary material for: Fossil flowers from the early Palaeocene of Patagonia, Argentina, with affinity to Schizomerieae (Cunoniaceae)
Source: Ann Bot. 2018 Jan 4;121(3):431–42. doi: 10.1093/aob/mcx173 (PMC5838809; doi:10.1093/aob/mcx173)
Supplement: Supplementary Data [file mcx173_suppl_supplementary-data.zip]

Archive with 1 entries (1 files):
- mcx173_suppl_Supplementary-Data.nex
