# Supplementary material for: Fossil flowers from the early Palaeocene of Patagonia, Argentina, with affinity to Schizomerieae (Cunoniaceae)
Source: Ann Bot. 2018 Jan 4;121(3):431–42. doi: 10.1093/aob/mcx173 (PMC5838809; doi:10.1093/aob/mcx173)
Supplement: Supplementary Data [file mcx173_suppl_supplementary-data.zip › mcx173_suppl_Supplementary-Data.nex]

#NEXUS

BEGIN DATA;
DIMENSIONS  NTAX=7 NCHAR=2438;
FORMAT DATATYPE=DNA GAP=- MISSING=?;
[rbcL: 1-1035; trnL-F: 1036-2438]

MATRIX

Davidsonia_pruriens          --------ATGGAAACTTACTAAGTGATAACTTTCAAATTCAGAGAAACCCTGGAATTAAAAATGGGCAATCCTGAGCCAAATCCTGTTTTCCGAAAACAAACA-----TCAGAAAGCGAGAATAAAAAAAAAAGGATAGGTGCAGAGACTCAACGGAAGCTGTTCTAACACTAACAAATGGAGTTGACTGCGGTGCGTTAGTAAAGGAATCCTTCCTTCAAAACTCCAGAAAGGGTAAAGTAAAGGATAAACCCATATACATACATATACGTACTTAAATACTATCTCAAATGATTAATGATGACCTGAATTCGTATTTTTTATAAAAAAAAAATGAAAGGTTTGTTGTGAATTGATTCCAAGTTGAAGAAAGAATCGACTATTAATTGATCAAATCATTCACTCCAGTGTCGGATAGATCTTTTGAAGACCTGATTAATCAGACGAGAATAAAGATAGAGTCCCATTCTA---------CATGTCAATATTGACAACAATGAAATTTATAGTAAGGGGAAAAnnnnnnnnnnnnnnnnnnnn-----------------------------------------nnnnnnnnnnnnnnnTTCTCTCTGTTCGTTAACGATTCAAAA--------------------------------------------------------------------------------------------ATAGATATGATACACGTACAAATGAACGTTTTTGAGCAAGGAATCCCCATTTGAATGATTAACAATCC----ATATsA-----TTACTCGTATTGAAACTTACAAAGCCTTCTTTTTGATTTTTGAAGATCCAAAAAATTTAAGGCCTGGTAATACTTTGTAATAC----T------TTTTTTCGTCT------TTTTAATTGACATAGACCCAAG------TCAGCTAGTAAAATGAGGATGATACGTCGGGAATGGTCGGGATAGCTCAGGCTGGTAGAGCAGAGGACTGAAAA-TCCTCGTGnnnnnnnnnnn------------------------------------------------ATACTCCTGACTATGAAACCAAAGATACTGATATCTTGGCAGCATTCCG-GTATCTCCTC--CCTGGAGTTCCGCCTGAGGAAGCCGGGCGAGCGGTAGCTGCTGAATCTTCTACTGGTACATGGACAACTGTCTGGACCGACGGGCTTACCAGTCTTGATCGTTACAAAGGACGATGCTACGACATCGAGCCTGTTGCGGGAGAAGAAAATCAATATATTG-TTATGTAGCTTACCCCTTAGACCTTTTTGAAGAAGGTTCTGTTACTAACATGTTTACTTCCATTGTAGGTAATGTGTTTGGGTTCAAGGCGCTGCGGGCTCTACGTCTGGAGGATTTGCGAATCCCTACTGCTTATGTTAAAACTTTCCAAGGTCCGCCTCATGGTATCCAAGTTGAGAGAGATAAATTGAACAAGTATGGCCGCCCCCTATTGGGATGTACTATTAAACCTAAATTGGGGTTATCCGCTAAGAATTATGGTAGGGCAGTTTATGAATGTCTCCGCGGTGGACTTGATTTTACCAAAGATGATGAAAACGTGAACTCCCAACCATTTATG-GTTGGAGAGACCGTTTCTTATTTTTGGCCGAAGCACTTTATAAAGCACAGGCCGAAACGGGCGAAATCAAAGGGCATTACTTGAATGCTACTGCAGGTACATGCGAAGAAATGATGAAAAGGGCTGTATTTGCTAGAGAATTGGGAGTTCCCATCGTAATGCATGACTACTTAACAGGAGGATTCACTGCAAATACTAGCTTGGCTGATTATTGCCGCGATAATGGTCTACTTCTTCACATCCATCGTGCAATGCATGCCGTT-TTGAT-GACAGAAGAAT----------------------------------------TGTCTGGTGGAGATCATAT-CATGCCGGTACCGT-GTCGGC-AACTTGAA----AAAGAGACATCACTTT-GGCTTTGTTGATTTACTACGTGATGATTTTATTGAAAAAGATCGAAGCCGCGGTATTT-TTTCACTCAAGATTGGGTCTCTCTACC-GGCGTTCTGCCCGT-GCTTCAGGAGGTATTCATGTTTGGCATAT-CCGGCTTTGACCGAGATCTTTGGAGATGATTCC-------------------------------------------------------CCGT-GCTAATCGAGTAGCTCT-GAAGCATGTGTACAAGCTCGTAATGAGGGGCGTGATCTTGCTCGTGAGGGTAATGAAATTATCC--TAGGCTAGCAAATGGAGTCC-----------CTGCTTGTGAAGTATGGAAGGAGATCAAATTTGAATTCC-----ATGGATACTTTGTAA
Anodopetalum_biglandulosum   GCCTTGGTATGGAAACTTACTAAGTGATAACTTTCAAATTCAGAGAAACCCTGGAATTAAAAATGGGCAATCCTGAGCCAAATCCCGTTTTCCGAAAACAAACAAAGGTTCAGAAAGCGAGAAT--AAAAAAAAGGATAGGTGCAGAGACTCAACGCAAGCTGTTCTAACACTAATAAATGGAGTTGACTGCGTTGCGTTAGTAAAGGAATCCTTCCCTCAAAACTCCAGAAAGGGTAAAGTAAAGGATAAACCCATATACATACGTATACGTACTGAAATACTATCTCAATTGATTAATGATTACCTGAATTCGTATTTTTTAT--AAAAATAATGAAAGCTTTGTTGGGAATTGATTCCAAGTTGAAGAAAGAATCGAATATTAATTGATCAAATCATTCACTCCAGTGTCGGATAGATCTTTTGAAGACCTGATTAAnnnnnnGAGAATAAAGATAnAGTCCCATTCTA---------CATGTCAATATTGAnAATAATGAAATTTATAGTAA-------------------------------------------------------------------------------------------------------nnnnAAAAnnnnnnnnnnnnnnnnnn-------------------------------------------------------------------------------------------------------------------------------------------------------------------------------------nnnnnnnnTTAATTTTTGAAGATCCAAAAAATTTAAGGCCTGGGAATACTTTGTAATnnnnnnnnnnnnGTCTTTTTA---------TTTTAATTGACATAGACACAAGTACAAGTCATCTAGTAAAATGAGGATGATACGTCGGGAATGGTCGGGATAGCTCAGGCTGGTAGAGCAGAGGACTGAAAA-TCCTCGTGTCACCAGTTCA--------------------GGTGTTAAAGATTATAAATTGACTTATTATACTCCTGACTATGAAACCAAAGATACTGATATCTTGGCAGCATTCCGAGTATCTCCTCAACCTGGAGTTCCGCCTGAGGAAGCCGGGGCAGCGGTAGCTGCTGAATCTTCTACTGGTACATGGACAACTGTGTGGACCGACGGGCTTACCAGTCTTGATCGTTACAAAGGACGATGCTACCACATCGAGCCTGTTGCGGGAGGAGAAAATCAATATATTGCTTATGTTGCTTACCCCTTAGACCTTTTTGAAGAAGGTTCTGTTACTAACATGTTTACTTCCATTGTAGGTAATGTGTTTGGGTTCAAGGCGCTGCGGGCTCTACGTCTGGAGGATTTGCGAATCCCTCCTGCTTATGCTAAAACTTTCCAAGGCCCGCCTCATGGCATCCAAGTTGAGAGAGATAAATTGAACAAGTATGGCCGCCCCCTATTGGGATGTACTATTAAACCTAAATTGGGGTTATCTGCTAAGAATTATGGTAGGGCAGTTTATGAATGTCTCCGCGGTGGACTTGATTTTACCAAAGATGATGAAAACGTGAACTCCCAACCATTTATGCGTTGGAGAGACCGTTTCTTATTTTGTGCCGAAGCAATTTATAAAGCACAGGCCGAAACGGGCGAAATCAAAGGGCATTACTTGAATGCTACTGCAGGTACATGCGAAGAAATGATTAAAAGGGCTGTATTTGCTAGAGAATTGGGAGTTCCCATCGTAATGCATGACTACTTAACAGGAGGATTCACTGCAAATACTAGCTTGGCTCATTATTGCCGAGATAATGGTCTACTTCTTCACATCCATCGTGCAATGCATGCCGTTATTGATAGACAGAAGAATCATGGTATACACTTTCGTGTACTAGCTAAGGCGTTACGTATGTCTGGTGGAGATCATATTCACTCCGGTACCGTAGTCGGTAAACTTGAAGGGGAAAGAGACATCACTTTAGGCTTTGTTGATTTACTACGTGATGATTTTATTGAAAAAGATCGAAGCCGCGGTATTTATTTCACTCAAGATTGGGTCTCTCTACCAGGTGTTCTGCCCGTGGCTTCAGGAGGTATTCACGTTTGGCATATGCCGGCTTTGACCGAGATCTTTGGAGATGATTCCGTACTACAATTTGGTGGAGGAACTTTAGGACACCCTTGGGGAAATGCACCAGGTGCCGTAGCTAATCGAGTAGCTCTAGAAGCATGTGTACAAGCTCGTAATGAGGGACGTGATCTTGCTCGTGAGGGTAATGAAATTATCCGTGAAGCTAGCAAATGGAGTCCTGAACTAGCTGCTGCTTGTGAAGTATGGAAGGAGATCAAATTTGAATTCCCAGCAATGGATACTTTGTAA
Platylophus_trifoliatus      ------GGATGGAAACTTACCAAGTGATAACTTTCAAATTCAGAGAAACCCTGGAATTAAAAATGGGCAATCCTGAGCCAAATCCCGTTTTCCGAAAACAAACAAAGGTTCAGAAAGCGAGAAT--AAAAAAAAGGATAGGTGCAGAGACTCAACGGAAGCTGTTCTAACACTAACAAATGGAGTTGACTGCGTTGCGTTAGTAAAGGAATCCTTCCCTCAAAACTCCAGAAAGGGTAAAGTAAAGGATAAACCCATATACATACGTATACGTACTGAAATACTATCTCAAATGATTAATGATTACCTGAATTCGTATTTTTTAT--AAAAATAATGAAAGCTTTGTTGTGAATTGATTCCAAGTTGAAGAAAGAATCGAATATTAATTGATCAAATCATTCACTCCAGTGTCGGATAGATCTTTTGAATACCTGATTAATCAGACnAnAATAAATATATAGTCCCATTCTA---------CATGTCAATATTGACAAnAATGAAATnTATAnnAA-------------------------------------------------------------------------------------------------------------------------------------------------------------------------------------------------------------------------------------------------------------------nnnnAAAAnnnnnnnnnnnnnnnnnnnnnnnnnnnnnnnnAACTTACAAAGCCTTCTTTTTAATTTTTGAAGATCCAAAAAATTTAAGGCCTGGGAATACTTTGTAATAC----T------TTTTTTCGTCTTTTTA-TTTTAATTGACATAGACCCAAG------TCATCTAGTAAAATGAGGATGATACGTCGGGAATGGnnnnnnnnnnnnnnnnnnnnnnnnnnnnnnnnnnnnnn-nnnnnnnnnnnnnnnnnnn--------------------------------TATAAATTGACTTATTATACTCCTGACTATGAAACCAAAGATACTGATATCTTGGCAGCATTCCGAGTATCTCCTCAACCTGGAGTTCCGCCTGAGGAAGCCGGGGCAGCGGTAGCTGCTGAATCTTCTACTGGTACATGGACAACTGTGTGGACCGACGGGCTTACCAGTCTTGATCGTTACAAAGGACGATGCTACCACATCGAGCCTGTTGCGGGAGAAGAAAATCAATATATTGCTTATGTTGCTTACCCCTTAGACCTTTTTGAAGAAGGTTCTGTTACTAACATGTTTACTTCCATTGTAGGTAATGTGTTTGGGTTCAAGGCGCTGCGGGCTCTACGTCTGGAGGATTTGCGAATCCCTCCTGCTTATGCTAAAACTTTCCAAGGCCCGCCTCATGGCATCCAAGTTGAGAGAGATAAATTGAACAAGTATGGCCGCCCCCTATTGGGATGTACTATTAAACCTAAATTGGGGTTATCTGCTAAGAATTATGGTAGGGCAGTTTATGAATGTCTCCGCGGTGGACTTGATTTTACCAAAGATGATGAAAACGTGAACTCCCAACCATTTATGCGTTGGAGAGACCGTTTCTTATTTTGTGCCGAAGCAATTTATAAAGCACAGGCCGAAACGGGCGAAATCAAAGGGCATTACTTGAATGCTACTGCAGGTACATGCGAAGAAATGATTAAAAGGGCTGTATTTGCTAGAGAATTGGGAGTTCCCATCGTAATGCATGACTACTTAACAGGAGGATTCACTGCAAATACTAGCTTGGCTCATTATTGCCGAGATAATGGTTTACTTCTTCACATCCATCGTGCAATGCATGCCGTTATTGATAGACAGAAGAATCATGGTATACACTTTCGTGTACTAGCTAAGGCGTTACGTATGTCTGGTGGAGATCATATTCACGCCGGTACCGTAGTCGGTAAACTTGAAGGGGAAAGAGACATCACTTTAGGCTTTGTTGATTTACTACGTGATGATTTTATTGAAAAAGATCGAAGCCGCGGTATTTATTTCACTCAAGATTGGGTCTCTCTACCAGGTGTTCTGCCCGTGGCTTCAGGAGGTATTCACGTTTGGCATATGCCGGCTTTGACCGAGATCTTTGGAGATGATTCCGTACTACAATTTGGTGGAGGAACTTTAGGACACCCTTGGGGAAATGCACCAGGTGCCGTAGCTAATCGAGTAGCTCTAGAAGCATGTGTACAAGCTCGTAATGAGGGACGTGATCTTGCTCGTGAGGGTAATGAAATTATCCGTGAAGCTAGCAAATGGAGTCCTGAACTAGCTGCTGCTTGTGAAGTATGGAAGGAGATCAAATTTGAATTCCCAGCAATGGATACTTTGTAA
Schizomeria_serrata          ------------------------------CTTTC-AATTCAGAGAAACCCTGGAATTAAAAATGGGCAATCCTGAGCCAAATCCCGTTTTCCGAAAACAAACAAAGGTTCAGAAAGCGAGAAC--AAAAAAAAGGATAGGTGCAGAGACTCAACGGAAGCTGTTCTAACACTAACAAATGGAGTTGACTGCGTTGCGTTAGTAAAGGAATCCTTTCCTCAAAACTCCAGAAAGGGTAAAGTAAAGGATAAACCCATATACATACGTATACGTACTGAAATACCATCTCAAATGATTAATGATTACTTGAATTCGTATTTTTTAT--AAAAATAATGAAAGGTTTGTTGTGAATTGATTCCAAGTTGAAGAAAGAGTCGAATATTAATTGATCAAATCATTCACTCCAGTGTCGGATAGATCTTTTGAAGACCTGATTAATCGGACGAGAATAAAGATAGAGTCCCATTCTACATGTCAATCATGTCAATATTGACACCAATGAAATTTATAGTAAGGGGAAAATCCGTCGACTTTAGAAATCATGAGGGTTCAAGTCCCTCTATCCCCAAAAAGGCCCGTTTGACTCCCTAATTATTTATTCTCTCTGTTCGTTAACGATTCAAAATTCGTTATCTTTCTCATTCATTTTACTCTTTCACAAACAAACGGATCCTGGCGGAAATTTT-TTTTTTCTTATTCTTACTACAAGTCTTGTGAGAGATATGATACACGTACAAATGAGGATTTTTGAGTAAGGAATCCCCATTTGAATGATTAACAATCC----ATATCA-----TTACTCGTACTG-AACTTACAAAGCCTTCTTTTTGATTTTTGAAGATCCAAAAAATTTAAGGCCTGGGAATACTTTGTAATAC----T------TTTTTTCGTCTTTTT-ATTTTAATTGACATAGACCCAAG------TCATCTAGTAAAATGAGGATGATACGTCnnnnnnnnnnnnnnnnnnnnnnnnnnnnnnnnnnnnnnnnnnnnnn-nnnnnnnnnnnnnnnnnn-CAAGTGTTGGATTCAAGGCTGGTGTTAAAGATTATAAATTGACTTATTATACTCCTGACTATGAAACCAAAGATACTGATATCTTGGCAGCATTCCGAGTATCTCCTCAACCTGGAGTTCCGCCTGAGGAAGCCGGGGCAGCGGTAGCTGCTGAATCTTCTACTGGTACATGGACAGCTGTGTGGACCGACGGGCTTACCAGTCTTGATCGTTACAAAGGACGATGCTACCACATCGAGCCTGTTGCGGGAGAAGAAAATCAATATATTGCTTATGTAGCTTACCCCTTAGACCTTTTTGAAGAAGGTTCTGTTACTAACATGTTTACTTCCATTGTAGGTAATGTGTTTGGGTTCAAGGCGCTGCGGGCTCTACGTCTGGAGGATTTGCGAATCCCTACTGCTTATGTTAAAACTTTCCAAGGCCCGCCTCATGGCATCCAAGTTGAGAGAGATAAATTGAACAAGTATGGCCGCCCTCTATTGGGATGTACTATTAAACCTAAATTGGGGTTATCCGCCAAGAATTATGGTAGGGCAGTTTATGAATGTCTCCGTGGTGGACTTGATTTTACCAAAGATGATGAAAACGTGAACTCCCAACCATTTATGCGTTGGAGAGACCGTTTCTTATTTTGTGCCGAAGCACTTTATAAAGCACAGACCGAAACGGGCGAAATCAAAGGGCATTACTTGAATGCTACTGCAGGTACATGCGAAGAAATGATGAAAAGGGCTGTATTTGCTAGAGAATTGGGAGTTCCCATTGTAATGCATGACTACTTAACAGGAGGATTCACTGCAAATACTAGCTTGGCTCATTATTGCCGAGATAATGGTCTACTTCTTCACATCCATCGTGCAATGCATGCCGTTATTGATAGACAGAAGAATCATGGTATACACTTTCGTGTACTAGCTAAGGCGTTACGTATGTCTGGTGGAGATCATATTCACGCCGGTACCGTAGTCGGTAAACTTGAAGGGGAAAGAGACATCACTTTAGGCTTTGTTGATTTACTACGTGATGATTTTATTGAAAAAGATAGAAGCCGCGGTATTTATTTCACTCAAGATTGGGTCTCTCTACCAGGTGTTCTGCCCGTGGCTTCAGGAGGTATTCACGTTTGGCATATGCCGGCTTTGACCGAGATCTTTGGAGATGATTCCGTACTACAATTTGGTGGAGGAACTTTAGGACACCCTTGGGGAAATGCACCGGGTGCCGTAGCTAATCGAGTAGCTCTAGAAGCATGTGTACAAGCTCGTAATGAGGGACGTGATCTTGCTCGTGAGGGTAATGAAATTATCCGTGAGGCTAGCAAATGGAGTGCTGAACTAGCTGCTGCTTGTGAAGTATGGAAGGAGATCAAATTTGAATTCCCAGCAATGGATACTTTGTA-
Schizomeria_ovata            -------TATGGAAACTTACTAAGTGATAACTTTCAAATTCAGAGAAACCCTGGAATTAAAAATGGGCAATCCTGAGCCAAATCCCGTTTTCCGAAAACAAACAAAGGTTCAGAAAGCGAGAAC--AAAAAAAAGGATAGGTGCAGAGACTCAACGGAAGCTGTTCTAACACTAACAAATGGAGTTGACTGCGTTGCGTTAGTAAAGGAATCCTTTCCTCAAAACTCCAGAAAGGGTAAAGTAAAGGATAAACCCATATACATACGTATACGTACTGAAATACCATCTCAAATGATTAATGATTACTTGAATTCGTATTTTTTAT--AAAAATAATGAAAGGTTTGTTGTGAATTGATTCCAAGTTGAAGAAAGAGTCGAATATTAATTGATCAAATCATTCACTCCAGAGTCGGATAGATCTTTTGAAGACCTGATTAATCGGACGAGAAnAAAGATAGAGTCCCATTCTACATGTCAATCATGTCAATATTGACACCAATGAAATTTATAGnAAGGGGAAAAnnnnnnnnnnnnnnnnnnnnnnn--------------------------------------nTCCCTAATTATTTATTCTCTCTGTTCGTTAACGATTCAAAATTCGTTATCTTTCTCATTCATTTTACTCTTTCACAAACAAACGGATCCTGGCGGAAATTTTTTTTTTTCTTATTCTTACTACAAGTCTTGTGAGAGATATGATACACGTACAAATGAGGATTTTTGAGTAAGGAATCCCCATTTGAATGATTAACAATCC----ATATCA-----TTACTCGTACTGAAACTTACAAAGCCTTCTTTTTGATTTTTGAAGATCCAAAAAATTTAAGGCCTGGGAATACTTTGTAATAC----T------TTTTTTCGTCTTTTTA-TTTTAATTGACATAGACCCAAG------TCATCTAGTAAAATGAGGATGATACGTCGGGAATGGTCGGGATAGCTCAGCTGGnnnnnnnnnnnnnnnnnnnnnnnnnnnnnnnnnnnnnnn------------------------------------------------------------------------------------------------------------------------------------------------------------------------------------------------------------------------------------------------------------------------------------------------------------------------------------------------------------------------------------------------------------------------------------------------------------------------------------------------------------------------------------------------------------------------------------------------------------------------------------------------------------------------------------------------------------------------------------------------------------------------------------------------------------------------------------------------------------------------------------------------------------------------------------------------------------------------------------------------------------------------------------------------------------------------------------------------------------------------------------------------------------------------------------------------------------------------------------------------------------------------------------------------------------------------------------------------------------------------------------------------------------------------------------------------------------
Ceratopetalum_apetalum       ----------------------------------------------------------------------------------------------------------------------------------------------------------------------------------------------------------------------------------------------------------------------------------------------------------------------------------------------------------------------------------------------------------------------------------------------------------------------------------------------------------------------------------------------------------------------------------------------------------------------------------------------------------------------------------------------------------------------------------------------------------------------------------------------------------------------------------------------------------------------------------------------------------------------------------------------------------------------------------------------------------------------------------------------------------------------------AAGTGTnGGATTCAAGGCTGGTGTTAAAGATTATAAATTGACTTATTATACTCCTGACTATGAAACCAAAGATACTGATATCTTGGCAGCATTCAGAGTATCTCCTCAACCTGGAGTTCCGCCTGAGGAAGCCGGGGCAGCGGTAGCTGCTGAATCTTCTACTGGTACATGGACAACTGTGTGGACCGACGGGCTTACCAGTCTTGATCGTTACAAAGGACGATGCTACCACATCGAGCCTGTTGCGGGAGAAGAAAATCAATATATTGCTTATGTTGCTTACCCCTTAGACCTTTTTGAAGAAGGTTCTGTTACTAACATGTTTACTTCCATTGTAGGTAATGTGTTTGGGTTCAAGGCGCTGCGGGCTCTACGTCTGGAGGATTTGCGAATCCCTCCTGCTTATGTTAAAACTTTCCAAGGCCCGCCTCATGGCATCCAAGTTGAGAGAGATAAATTGAACAAGTATGGCCGCCCCCTATTGGGATGTACTATTAAACCTAAATTGGGGTTATCCGCTAAGAATTATGGTAGGGCAGTTTATGAATGTCTC---------------------------------------------------------------------------------------------------------------------------------------------------------------------------------------------------------------------------------------------------------------------------------------------------------------------------------------------------------------------------------------------------------------------------------------------------------------------------------------------------------------------------------------------------------------------------------------------------------------------------------------------------------------------------------------------------------------------------------------------------------------------------------------------------------------------------------------------------------------------------------
Ceratopetalum_gummiferum     --CTTGGTATGGAAACTTACTAAGTGATAACTTTCAAATTCAGAGAAACCCTGGAATTAAAAATGGGCAATCCTGAGCCAAATCCCGTTTTCCGAAAACAAACAAAGGTTCAGAAAGCGAGAAT--AAAAAAAAGGATAGGTGCAGAGACTCAACGGAAGCTGTTCTAACACTAACAAATGGAGTTGACTGCGTTGCGTTAGTAAAGGAATCCTTCCCTCAAAACTCCAGAAAGGGTAAAGTAAAGGATAAACCCATATACATACGTATACGTACTGAAATACTATCTCAAATGATTAATGATTACCTGAATTCGTATTTTTTAT--AAAAATAATGAAAGCTTTGTTGTGAATTGATTCCAAGTTGAAGAAAGAATCGAATATTAATTGATCAAATCATTCACTCCAGTGTCGGATAGATCTTTTGAAGACCTGATTAATCGGACGAGAATAAAGATAnnnnnnnATTCTA---------CATGTCAATATTGACAACAATGAAATTTATAGTAAGGG--------------------------------------------------------------------------------------------------------AAAATnnnnnnnnnnnnnnnnn---------------------------------------------------------------------------------------------------------------------------------------------------------------nnnnnnnnnnnAACTTATAAAGCCTTCTTTTTAATTTTTGAAGATCCAAAAAATTTAAGGCCTGGGAATACTTTGTAATAC----T------TTTTTTCGTCTTTTTA-TTTTAATTGACATAGACCCAAG------TsATCTAGTAAAATGAGGATGATnnnnnGGGAATGGnnnnnnnnnnnnnnnnnnnnnnnnnnnnnnnnnnnnnn-nnnnnnnnnnnnnnnnnnn-----GTTGGATTCAAGGCTGGTGTTAAAGATTATAAATTGACTTATTATACTCCTGACTATGAAACCAAAGATACTGATATCTTGGCAGCATTCAGAGTATCTCCTCAACCTGGAGTTCCGCCTGAGGAAGCCGGGGCAGCGGTAGCTGCTGAATCTTCTACTGGTACATGGACAACTGTGTGGACCGACGGGCTTACCAGTCTTGATCGTTACAAAGGACGATGCTACCACATCGAGCCTGTTGCGGGAGAAGAAAATCAATATATTGCTTATGTTGCTTACCCCTTAGACCTTTTTGAAGAAGGTTCTGTTACTAACATGTTTACTTCCATTGTAGGTAATGTGTTTGGGTTCAAGGCGCTGCGGGCTCTACGTCTGGAGGATTTGCGAATCCCTACTGCTTATGTTAAAACTTTCCAAGGCCCGCCTCATGGCATCCAAGTTGAGAGAGATAAATTGAACAAGTATGGCCGCCCCCTATTGGGATGTACTATTAAACCTAAATTGGGGTTATCCGCTAAGAATTATGGTAGGGCAGTTTATGAATGTCTCCGCGGTGGACTTGATTTTACCAAAGATGATGAAAACGTGAACTCCCAACCATTTATGCGTTGGAGAGACCGTTTCGTATTTTGTGCCGAAGCAATTTATAAAGCACAGGCCGAAACGGGCGAAATCAAAGGGCATTACTTGAATGCTACTGCAGGTACATGCGAAGAAATGATGAAAAGGGCTATATTTGCTAGAGAATTGGGAGTTCCCATCGTAATGCATGACTACTTAACAGGAGGATTCACTGCAAATACTAGCTTGGCTCATTATTGCCGAGATAATGGTCTACTTCTTCACATCCATCGTGCAATGCATGCCGTTATTGATAGACAGAAGAATCATGGTATACACTTTCGTGTACTAGCTAAGGCGTTACGTATGTCTGGTGGAGATCATATTCACGCCGGTACCGTAGTCGGTAAACTTGAAGGGGAAAGAGACATCACTTTAGGCTTTGTTGATTTACTACGTGATGATTTTATTGAAAAAGATCGAAGCCGCGGTATTTATTTCACTCAAGATTGGGTCTCTCTACCAGGTGTTCTGCCCGTGGCTTCAGGAGGTATTCACGTTTGGCATATGCCGGCTTTGACCGAGATCTTTGGAGATGATTCCGTACTACAATTTGGTGGAGGAACTTTAGGACACCCTTGGGGAAATGCACCAGGTGCCGTAGCTAATCGAGTAGCTCTAGAAGCATGTGTACAAGCTCGTAATGAGGGACGTGATCTTGCTCGTGAGGGTAATGAAATTATCCGTGAAGCTAGCAAATGGAGTCCTGAACTAGCTGCTGCTTGTGAAGTATGGAAGGAGATCAAATTTGAATTC---------------------
;

END;

BEGIN ASSUMPTIONS;
EXSET * UNTITLED  = ;
END;

BEGIN CODONS;
CODONPOSSET * CodonPositions =
 N:,
 1: 1-2437\3,
 2: 2-2438\3,
 3: 3-2436\3;
CODESET  * UNTITLED = Universal: all ;
END;

BEGIN SETS;
END;
